# Supplementary material for: Microfluidic Paper-Based Blood Plasma Separation Device as a Potential Tool for Timely Detection of Protein Biomarkers
Source: Micromachines (Basel). 2022 Apr 29;13(5):706. doi: 10.3390/mi13050706 (PMC9142996; doi:10.3390/mi13050706)
Supplement: Supplementary file 1 [file micromachines-13-00706-s001.zip]

Archive with 1 entries (1 files):
- micromachines-1687643-SI.pdf
